# Supplementary material for: Co-implanting orthotopic tissue creates stroma microenvironment enhancing growth and angiogenesis of multiple tumors
Source: F1000Res. 2013 Aug 29;2:129. Originally published 2013 May 21. [Version 2] doi: 10.12688/f1000research.2-129.v2 (PMC3976108; doi:10.12688/f1000research.2-129.v2)
Supplement: Supplementary Movies S1 and S2. Distinct imaging of tumor cells, tissue stroma and vasculature. — H2B-mCherry N202 mammary tumor spheroids (red) were implanted on mammary tissue from a GFP mouse (green). 20 days post-implantation, 3D confocal fluorescent microscopy images were constructed of the tumor and tissue stroma as described in the methods. [file f1000research-2-2100-s0000.tgz]

Archive with 2 entries (2 files):
- SM2.mov
- SM1.mov
