# Supplementary material for: Co-implanting orthotopic tissue creates stroma microenvironment enhancing growth and angiogenesis of multiple tumors
Source: F1000Res. 2013 Aug 29;2:129. Originally published 2013 May 21. [Version 2] doi: 10.12688/f1000research.2-129.v2 (PMC3976108; doi:10.12688/f1000research.2-129.v2)
Supplement: Effect of tissue microenvironment on tumor growth and development. — N202 and LLC tumor spheroids expressing H2B-GFP were implanted directly onto the dorsal skin or with mammary, liver or lung tissue as indicated and monitored through the dorsal skin window chamber by IVM at the indicated times. [file f1000research-2-2100-s0001.tgz]

Archive with 1 entries (1 files):
- Fig1___Raw_data.xls
