# Supplementary material for: Co-implanting orthotopic tissue creates stroma microenvironment enhancing growth and angiogenesis of multiple tumors
Source: F1000Res. 2013 Aug 29;2:129. Originally published 2013 May 21. [Version 2] doi: 10.12688/f1000research.2-129.v2 (PMC3976108; doi:10.12688/f1000research.2-129.v2)
Supplement: Effect of tissue microenvironment on tumor growth and development. — N202 and LLC tumor spheroids expressing H2B-GFP were implanted directly onto the dorsal skin or with mammary, liver or lung tissue as indicated and monitored through the dorsal skin window chamber by IVM at the indicated times. [file f1000research-2-2100-s0001.tgz › Fig1___Raw_data.xls]

## Sheet: LLC intensity
Lung				AVERAGE				Fat Pad				AVERAGE
JS-LLCLu1	INT	N-INT		INT				JS-LLCF1	INT	N-INT		INT
DAY1	26.8319	1		1	0			DAY1	14.9803	1		1	0
DAY4	45.0772	1.67998		1.10273	0.387912			DAY4	12.7385	0.850347		1.3117	0.408207
DAY7	296.619	11.0547		6.2942	3.35154			DAY6	20.7484	1.38504		3.00422	1.74634
DAY9	707.017	26.3499		16.0527	6.87409			DAY8	58.0837	3.87734		4.45663	0.509321
DAY11	1048.95	39.0933		30.1501	5.97553			DAY11	133.612	8.9192		6.26031	2.30272
DAY14	1333.57	49.7008		53.1924	3.11684			DAY15	390.488	26.0668		25.1058	1.46073
JS-LLCLu2	INTENSITY	N-INT						JS-LLCF2	INT	N-INT
DAY1	21.7593	1						DAY1	27.2302	1
DAY4	20.6329	0.948236						DAY4	44.277	1.62602
DAY6	134.821	6.19602						DAY6	132.194	4.85467
DAY8	284.194	13.0608						DAY8	126.85	4.65841
DAY11	581.518	26.7251						DAY11	134.722	4.9475
DAY15	1228.51	56.4593						DAY15	637.863	23.4248
JS-LLCLu3	INT	N-INT						JS-LLCF3	INT	N-INT
DAY1	22.4157	1						DAY1	18.5588	1
DAY4	21.0978	0.94121						DAY4	27.0724	1.45874
DAY6	82.5492	3.68266						DAY6	51.4626	2.77295
DAY8	273.152	12.1858						DAY8	89.716	4.83415
DAY11	620.776	27.6939						DAY11	91.2023	4.91424
DAY15	1234.5	55.0732						DAY15	479.294	25.8257
JS-LLCLu4	INT	N-INT
DAY1	26.6506	1
DAY4	22.4261	0.841487
DAY6	113.088	4.24336
DAY8	336.177	12.6142
DAY11	721.914	27.0881
DAY15	1373.47	51.5364
Liver				AVERAGE				Skin				AVERAGE
JS-LLCLiv1	INT	N-INT		INT				JS-LLCS1	INT	N-INT		INT
DAY1	17.2395	1		1	0			DAY1	19.6234	1		1	0
DAY4	35.095	2.03573		1.41387	0.565414			DAY4	22.7582	1.15974		1.04364	0.110917
DAY6	247.407	14.3512		9.35341	4.57413			DAY6	24.211	1.23378		1.48166	0.220436
DAY8	334.109	19.3804		15.0469	3.99457			DAY8	25.2093	1.28465		4.22339	3.43417
DAY11	402.758	23.3625		18.2187	4.5932			DAY11	273.256	13.925		11.1295	3.60675
DAY15	685.226	39.7474		37.7482	1.96813			DAY15	418.371	21.32		20.9011	0.433081
JS-LLCLiv2	INT	N-INT						JS-LLCS2	INT	N-INT
DAY1	11.8504	1						DAY1	16.9182	1
DAY4	11.0293	0.930709						DAY4	15.8822	0.938766
DAY6	63.6945	5.37489						DAY6	26.316	1.55549
DAY8	136.421	11.5119						DAY8	135.32	7.99849
DAY11	172.153	14.5272						DAY11	209.876	12.4053
DAY15	446.574	37.6843						DAY15	346.063	20.4551
JS-LLCLiv3	INT	N-INT						JS-LLCS3	INT	N-INT
DAY1	13.8434	1						DAY1	27.1562	1
DAY4	17.6528	1.27519						DAY4	28.0362	1.03241
DAY6	115.373	8.33417						DAY6	44.9624	1.6557
DAY8	197.244	14.2483						DAY8	91.9784	3.38701
DAY11	232.105	16.7665						DAY11	191.676	7.0583
DAY15	495.768	35.8127						DAY15	568.334	20.9283

## Sheet: N202 intensity
Fat Pad				AVERAGE				Lung				AVERAGE
JS-NF1	INT	N-INT		INT				JS-NLu1	INT	N-INT		INT
DAY1	13.3327	1		1	0			DAY1	11.8371	1		1	0
DAY4	15.0478	1.12864		1.27742	0.219965			DAY4	16.0079	1.35236		0.998719	0.319927
DAY6	18.7567	1.40682		1.69241	0.298625			DAY6	15.8371	1.33792		1.20981	0.331076
DAY8	34.8802	2.61613		2.29179	0.229819			DAY8	20.8341	1.76007		1.62626	0.294787
DAY11	51.0922	3.83208		3.55241	0.471664			DAY11	24.4125	2.06238		2.31402	0.275642
DAY15	94.4986	7.08771		6.33673	0.503488			DAY15	44.1005	3.72563		3.86793	0.524612
JS-NF2	INTENSITY	N-INT						JS-NLu2	INT	N-INT
DAY1	15.3755	1						DAY1	10.8364	1
DAY4	22.8283	1.48472						DAY4	7.90392	0.72939
DAY6	32.3738	2.10555						DAY6	15.7959	1.45768
DAY8	34.4153	2.23833						DAY8	19.8348	1.8304
DAY11	48.5951	3.16056						DAY11	24.61	2.27106
DAY15	94.6871	6.15833						DAY15	48.2111	4.44901
JS-NF3	INT	N-INT						JS-NLu3	INT	N-INT
DAY1	9.99049	1						DAY1	19.8729	1
DAY4	10.4926	1.05025						DAY4	18.172	0.914411
DAY6	15.6736	1.56885						DAY6	16.5704	0.833818
DAY8	22.3701	2.23914						DAY8	25.6022	1.2883
DAY11	40.6795	4.07183						DAY11	51.8409	2.60862
DAY15	60.6462	6.0704						DAY15	68.1473	3.42915
JS-NF4	INT	N-INT
DAY1	10.6014	1
DAY4	15.3302	1.44606
DAY6	17.8994	1.68841
DAY8	21.9826	2.07356
DAY11	33.3432	3.14517
DAY15	63.9317	6.03051
Liver				AVERAGE				Skin				AVERAGE
JS-NLiv1	INT	N-INT		INT				JS-NS1	INT	N-INT		INT
DAY1	12.0897	1		1	0			DAY1	10.461	1		1	0
DAY4	14.6779	1.21408		1.07737	0.551272			DAY4	6.62327	0.633139		0.853186	0.402933
DAY6	19.7857	1.63657		1.41352	0.206261			DAY6	11.9981	1.14694		0.894571	0.312939
DAY8	18.2668	1.51093		1.99539	0.440431			DAY8	9.07382	0.867395		1.18789	0.287918
DAY11	43.2893	3.58067		2.88569	0.602026			DAY11	21.0186	2.00924		1.54717	0.407041
DAY15	60.4996	5.00421		4.57895	0.477224			DAY15	36.5258	3.49162		2.87293	0.540341
JS-NLiv2	INT	N-INT						JS-NS2	INT	N-INT
DAY1	14.0133	1						DAY1	10.5892	1
DAY4	6.5948	0.47061						DAY4	13.959	1.31823
DAY6	19.2587	1.37432						DAY6	5.76493	0.544415
DAY8	33.2342	2.37162						DAY8	15.0862	1.42467
DAY11	35.3724	2.5242						DAY11	14.7262	1.39068
DAY15	56.9336	4.06283						DAY15	27.8866	2.63349
JS-NLiv3	INT	N-INT						JS-NS3	INT	N-INT
DAY1	10.111	1						DAY1	16.2235	1
DAY4	15.6461	1.54743						DAY4	9.86695	0.608189
DAY6	12.4333	1.22968						DAY6	16.0995	0.992358
DAY8	21.2697	2.10362						DAY8	20.6301	1.27162
DAY11	25.8055	2.55221						DAY11	20.1432	1.2416
DAY15	47.2166	4.66981						DAY15	40.4562	2.49368
