# Supplementary material for: Co-implanting orthotopic tissue creates stroma microenvironment enhancing growth and angiogenesis of multiple tumors
Source: F1000Res. 2013 Aug 29;2:129. Originally published 2013 May 21. [Version 2] doi: 10.12688/f1000research.2-129.v2 (PMC3976108; doi:10.12688/f1000research.2-129.v2)
Supplement: Effect of tissue co-engraftment on tumor vascular development. — N202 and LLC tumor vascular densities measured at the indicated times. [file f1000research-2-2100-s0002.tgz]

Archive with 1 entries (1 files):
- Fig3___Raw_data.xls
