# Supplementary material for: Co-implanting orthotopic tissue creates stroma microenvironment enhancing growth and angiogenesis of multiple tumors
Source: F1000Res. 2013 Aug 29;2:129. Originally published 2013 May 21. [Version 2] doi: 10.12688/f1000research.2-129.v2 (PMC3976108; doi:10.12688/f1000research.2-129.v2)
Supplement: Effect of tissue co-engraftment on tumor vascular development. — N202 and LLC tumor vascular densities measured at the indicated times. [file f1000research-2-2100-s0002.tgz › Fig3___Raw_data.xls]

## Sheet: Vascular perimeters LLC
Lung	JS-LLCLu1	JS-LLCLu2	JS-LLCLu3		AVG	STD		Fat Pad	JS-LLCF1	JS-LLCF2	JS-LLCF3		AVG	STD
DAY 8	182.463	158.556	195.123		178.714	18.5695		DAY 8	115.614	96.6617	110.462		107.579	9.79933
DAY 11	236.822	218.311	263.637		239.59	22.7897		DAY 11	160.854	117.317	187.614		155.261	35.4806
DAY13	242.317	275.917	238.332		252.188	20.6458		DAY13	226.613	203.962	232.671		221.082	15.1329
DAY15	249.036	289.177	244.363		260.859	24.6352		DAY15	261.032	232.136	275.362		256.177	22.0179
Skin	JS-LLCS1	JS-LLCS2	JS-LLCS3		AVG	STD
DAY 8	103.614	99.1317	125.317		109.354	14.005
DAY 11	133.613	131.639	152.174		139.142	11.3288
DAY13	234.714	179.767	227.671		214.051	29.8985
DAY15	269.604	218.567	261.664		249.945	27.4624

## Sheet: Vascular perimeters N202
Fat Pad	JS-NF1	JS-NF2	JS-NF3		AVG	STD		Lung	JS-NLu1	JS-NLu2	JS-NLu3		AVG	STD
DAY 8	91.3246	123.745	109.099		108.056	16.2351		DAY 8	31.4042	76.682	70.4066		59.4976	24.5311
DAY 11	142.367	172.368	153.493		156.076	15.1664		DAY 11	90.8532	117.547	117.665		108.688	15.4458
DAY13	138.503	175.911	163.345		159.253	19.0371		DAY13	126.656	163.996	142.087		144.246	18.7634
DAY15	159.994	194.171	164.301		172.822	18.6139		DAY15	121.094	157.054	175.368		151.172	27.6109
Skin	JS-NS1	JS-NS2	JS-NS3		AVG	STD
DAY 8	53.5253	69.1926	25.4449		49.3876	22.1654
DAY 11	109.115	118.685	87.4387		105.08	16.0095
DAY13	144.15	159.733	137.347		147.077	11.4765
DAY15	159.6	178.395	151.607		163.201	13.7521
