# Supplementary material for: Co-implanting orthotopic tissue creates stroma microenvironment enhancing growth and angiogenesis of multiple tumors
Source: F1000Res. 2013 Aug 29;2:129. Originally published 2013 May 21. [Version 2] doi: 10.12688/f1000research.2-129.v2 (PMC3976108; doi:10.12688/f1000research.2-129.v2)
Supplement: Effect of mouse orthotopic tissue co-engraftment on human BT474 tumor growth. — BT474 tumor spheroids expressing H2B-GFP were implanted directly onto the dorsal skin (sc) or with mouse mammary fat pad donor tissue (EO) and monitored by IVM. Tumor growth was measured by fluorescence signal over time. Mice received human estrogen supplement. [file f1000research-2-2100-s0003.tgz]

Archive with 1 entries (1 files):
- Fig4___Raw_data.xls
