# Supplementary material for: Co-implanting orthotopic tissue creates stroma microenvironment enhancing growth and angiogenesis of multiple tumors
Source: F1000Res. 2013 Aug 29;2:129. Originally published 2013 May 21. [Version 2] doi: 10.12688/f1000research.2-129.v2 (PMC3976108; doi:10.12688/f1000research.2-129.v2)
Supplement: Effect of mouse orthotopic tissue co-engraftment on human BT474 tumor growth. — BT474 tumor spheroids expressing H2B-GFP were implanted directly onto the dorsal skin (sc) or with mouse mammary fat pad donor tissue (EO) and monitored by IVM. Tumor growth was measured by fluorescence signal over time. Mice received human estrogen supplement. [file f1000research-2-2100-s0003.tgz › Fig4___Raw_data.xls]

## Sheet: BT474 Estrogen intensity
Fat Pad				AVERAGE				Skin				AVERAGE
JS-BTEF1	INT	N-INT		INT				JS-BTES1	INT	N-INT		INT
DAY1	13.3794	1		1	0			DAY1	10.6433	1		1	0
DAY5	13.3985	1.00143		1.00759	0.142874			DAY5	5.20804	0.489325		0.611588	0.216771
DAY9	14.7853	1.10508		1.11317	0.251486			DAY9	5.16094	0.4849		0.56482	0.135201
DAY14	13.8596	1.03589		1.19613	0.419724			DAY14	5.1706	0.485808		0.62135	0.251344
DAY17	21.0946	1.57664		1.77874	0.534246			DAY17	6.91711	0.649903		0.781672	0.325331
DAY24	32.4907	2.42841		2.70063	0.339769			DAY24	9.88737	0.928977		0.981599	0.404537
DAY28	42.3184	3.16295		3.60273	0.381615			DAY28	13.1105	1.23181		1.34752	0.284509
JS-BTEF2	INTENSITY	N-INT						JS-BTES2	INT	N-INT
DAY1	15.3104	1						DAY1	11.87	1
DAY5	13.2879	0.867903						DAY5	5.73992	0.483566
DAY9	13.2561	0.865828						DAY9	5.80012	0.488638
DAY14	13.4749	0.880119						DAY14	5.54174	0.46687
DAY17	21.0521	1.37502						DAY17	6.44416	0.542896
DAY24	39.6854	2.59206						DAY24	7.19259	0.605948
DAY28	58.1572	3.79855						DAY28	13.521	1.13909
JS-BTEF3	INT	N-INT						JS-BTES3	INT	N-INT
DAY1	9.93735	1						DAY1	10.8105	1
DAY5	11.4622	1.15345						DAY5	9.31726	0.861872
DAY9	13.6003	1.3686						DAY9	7.79352	0.720921
DAY14	16.6189	1.67236						DAY14	9.85237	0.91137
DAY17	23.6961	2.38455						DAY17	12.456	1.15222
DAY24	30.6211	3.08141						DAY24	15.2414	1.40987
DAY28	38.2258	3.84668						DAY28	18.0714	1.67165

## Sheet: BT474 Intensity
Fat Pad				AVERAGE				Skin				AVERAGE
JS-BTF1	INT	N-INT		INT				JS-BTS1	INT	N-INT		INT
DAY1	10.4963	1		1	0			DAY1	10.6461	1		1	0
DAY5	11.2086	1.06786		0.920209	0.128494			DAY5	8.27431	0.777218		0.921617	0.160536
DAY9	9.79016	0.932723		0.747872	0.163584			DAY9	7.05319	0.662517		0.821204	0.238208
DAY14	8.25344	0.786317		0.693264	0.0892814			DAY14	7.36963	0.69224		0.800253	0.183894
DAY17	7.5725	0.721443		0.625441	0.094119			DAY17	6.50389	0.61092		0.578158	0.0910051
DAY24	8.65732	0.824795		0.697356	0.112451			DAY24	4.6713	0.438782		0.392215	0.111474
DAY28	9.30746	0.886735		0.741488	0.126618			DAY28	2.10941	0.19814		0.274394	0.114667
JS-BTF2	INTENSITY	N-INT						JS-BTS2	INT	N-INT
DAY1	11.7927	1						DAY1	11.7232	1
DAY5	9.83158	0.833698						DAY5	12.8308	1.09448
DAY9	7.33271	0.621799						DAY9	12.8383	1.09512
DAY14	7.17359	0.608306						DAY14	11.8707	1.01258
DAY17	6.28936	0.533325						DAY17	5.57213	0.475308
DAY24	7.21808	0.612079						DAY24	3.10675	0.265008
DAY28	8.0585	0.683345						DAY28	2.56479	0.218779
JS-BTF3	INT	N-INT						JS-BTS3	INT	N-INT
DAY1	10.3965	1						DAY1	10.3914	1
DAY5	8.93136	0.859073						DAY5	9.28106	0.89315
DAY9	7.16416	0.689092						DAY9	7.33611	0.705981
DAY14	7.12337	0.685169						DAY14	7.23172	0.695934
DAY17	6.462	0.621554						DAY17	6.73617	0.648246
DAY24	6.81174	0.655195						DAY24	4.91362	0.472855
DAY28	6.80332	0.654385						DAY28	4.22163	0.406263
