# Supplementary material for: Co-implanting orthotopic tissue creates stroma microenvironment enhancing growth and angiogenesis of multiple tumors
Source: F1000Res. 2013 Aug 29;2:129. Originally published 2013 May 21. [Version 2] doi: 10.12688/f1000research.2-129.v2 (PMC3976108; doi:10.12688/f1000research.2-129.v2)
Supplement: Effect of tissue co-engraftment on mitotic/apoptotic indices of tumor cells. — Measurements of mitotic and apoptotic indicies in tissue from lung, breast, liver and skin. [file f1000research-2-2100-s0004.tgz › Fig5___Raw_data.xls]

## Sheet: MIvIA
LLC	Mit	Apo	MI/AI	Avg	Stdev		LLC	Mit	Apo	MI/AI	Avg	Stdev		LLC	Mit	Apo	MI/AI	Avg	Stdev
FP1-1	7	2	3.5	5.625	1.88746		FP2-1	8	1	8	7.5	2.38048		FP3-1	9	4	2.25	4.0625	2.6487
FP1-2	6	1	6				FP2-2	9	1	9				FP3-2	6	2	3
FP1-3	5	1	5				FP2-3	8	2	4				FP3-3	8	1	8
FP1-4	8	1	8				FP2-4	9	1	9				FP3-4	9	3	3
Lung1-1	5	7	0.714286	1.24107	0.622273		Lung2-1	2	6	0.333333	1.83333	2.15166		Lung3-1	3	5	0.6	0.703571	0.216143
Lung1-2	2	1	2				Lung2-2	4	6	0.666667				Lung3-2	5	7	0.714286
Lung1-3	3	2	1.5				Lung2-3	5	1	5				Lung3-3	1	1	1
Lung1-4	3	4	0.75				Lung2-4	4	3	1.33333				Lung3-4	1	2	0.5
Liver1-1	3	2	1.5	2.08333	0.799305		Liver2-1	5	3	1.66667	2.95833	1.02175		Liver3-1	6	4	1.5	1.30833	0.216667
Liver1-2	3	1	3				Liver2-2	4	1	4				Liver3-2	4	4	1
Liver1-3	5	2	2.5				Liver2-3	7	2	3.5				Liver3-3	4	3	1.33333
Liver1-4	4	3	1.33333				Liver2-4	8	3	2.66667				Liver3-4	7	5	1.4
Skin1-1	3	3	1	0.566667	0.343188		Skin2-1	0	4	0	0.291667	0.209718		Skin3-1	4	7	0.571429	0.85119	0.332269
Skin1-2	3	5	0.6				Skin2-2	2	4	0.5				Skin3-2	4	3	1.33333
Skin1-3	2	4	0.5				Skin2-3	2	6	0.333333				Skin3-3	3	4	0.75
Skin1-4	1	6	0.166667				Skin2-4	1	3	0.333333				Skin3-4	3	4	0.75
	Avg	Stdev
FP	5.72917	1.72112
Lung	1.25933	0.565102
Liver	2.11667	0.825505
Skin	0.569841	0.279775
