# Supplementary material for: Co-implanting orthotopic tissue creates stroma microenvironment enhancing growth and angiogenesis of multiple tumors
Source: F1000Res. 2013 Aug 29;2:129. Originally published 2013 May 21. [Version 2] doi: 10.12688/f1000research.2-129.v2 (PMC3976108; doi:10.12688/f1000research.2-129.v2)
Supplement: Tumor cell adaptation to non-orthotopic tumor microenvironment. — Tumor size was measured by total tumor area relative to day 1. Tumor vascular density of the passaged N202 tumor spheroid was also determined. [file f1000research-2-2100-s0005.tgz]

Archive with 1 entries (1 files):
- Fig6___Raw_data.xls
