# Supplementary material for: Co-implanting orthotopic tissue creates stroma microenvironment enhancing growth and angiogenesis of multiple tumors
Source: F1000Res. 2013 Aug 29;2:129. Originally published 2013 May 21. [Version 2] doi: 10.12688/f1000research.2-129.v2 (PMC3976108; doi:10.12688/f1000research.2-129.v2)
Supplement: Tumor cell adaptation to non-orthotopic tumor microenvironment. — Tumor size was measured by total tumor area relative to day 1. Tumor vascular density of the passaged N202 tumor spheroid was also determined. [file f1000research-2-2100-s0005.tgz › Fig6___Raw_data.xls]

## Sheet: P0-P3
Fat Pad								AVERAGE			Fat Pad								AVERAGE
JS-FP0-1	INT	N-INT		JS-FP0-2	INT	N-INT		INT			JS-FP3-1	INT	N-INT		JS-FP3-2	INT	N-INT		INT
DAY1	16.5764	1		DAY1	18.5588	1		1	0		DAY1	12.4431	1		DAY1	13.8434	1		1	0
DAY3	16.7902	1.0129		DAY3	18.0724	0.973791		1.01087	0.0297458		DAY3	16.3005	1.31		DAY3	8.65285	0.625054		0.95132	0.337021
DAY6	19.5976	1.18226		DAY6	19.4626	1.0487		1.05648	0.0909171		DAY6	14.5732	1.17119		DAY6	5.37289	0.388121		0.764359	0.388217
DAY8	18.7233	1.12951		DAY8	18.716	1.00847		1.05464	0.0824816		DAY8	14.6789	1.17968		DAY8	14.2442	1.02896		1.07719	0.0741581
DAY10	34.0906	2.05657		DAY10	31.2023	1.68127		1.76861	0.21272		DAY10	19.1441	1.53853		DAY10	21.1047	1.52454		1.45228	0.116191
DAY13	42.3544	2.5551		DAY13	57.2944	3.08718		2.64892	0.294725		DAY13	25.6152	2.05859		DAY13	32.7683	2.36708		2.12961	0.18541
DAY15	54.909	3.31248		DAY15	70.9594	3.82349		3.5936	0.382144		DAY15	32.0494	2.57567		DAY15	35.0072	2.52881		2.43908	0.225791
DAY17	84.6371	5.10588		DAY17	98.9532	5.33188		4.97704	0.518452		DAY17	41.0495	3.29897		DAY17	55.7433	4.02672		3.4674	0.377621
JS-FP0-3	INT	N-INT		JS-FP0-4	INT	N-INT					JS-FP3-3	INT	N-INT		JS-FP3-4	INT	N-INT
DAY1	14.7815	1		DAY1	16.6506	1					DAY1	13.5324	1		DAY1	16.6014	1
DAY3	14.9325	1.01021		DAY3	17.4261	1.04658					DAY3	9.55181	0.705849		DAY3	19.3302	1.16437
DAY6	15.2065	1.02875		DAY6	16.088	0.966214					DAY6	6.49789	0.480173		DAY6	16.8994	1.01795
DAY8	16.5343	1.11858		DAY8	16.0177	0.96199					DAY8	13.7614	1.01693		DAY8	17.9826	1.0832
DAY10	26.315	1.78026		DAY10	25.9139	1.55633					DAY10	19.7633	1.46045		DAY10	21.3432	1.28562
DAY13	36.4009	2.46259		DAY13	41.4737	2.49082					DAY13	26.0958	1.9284		DAY13	35.9317	2.16438
DAY15	47.7261	3.22877		DAY15	66.7634	4.00967					DAY15	28.4399	2.10162		DAY15	42.3374	2.55024
DAY17	77.7232	5.25813		DAY17	70.1369	4.21228					DAY17	43.3114	3.20058		DAY17	55.504	3.34334
Lung								AVERAGE			Lung								AVERAGE
JS-LuP0-1	INT	N-INT		JS-LuP0-2	INT	N-INT		INT			JS-LuP3-1	INT	N-INT		JS-LuP3-2	INT	N-INT		INT
DAY1	15.6238	1		DAY1	18.0897	1		1	0		DAY1	14.4152	1		DAY1	15.111	1		1	0
DAY3	7.15969	0.458255		DAY3	11.6779	0.645553		0.533816	0.0804606		DAY3	15.483	1.07407		DAY3	16.6461	1.10159		0.951678	0.162071
DAY6	9.41228	0.602432		DAY6	14.4786	0.800375		0.664864	0.0912015		DAY6	22.461	1.55814		DAY6	21.4333	1.41839		1.32798	0.258826
DAY8	18.0388	1.15457		DAY8	20.2668	1.12035		1.05926	0.18065		DAY8	30.57	2.12067		DAY8	29.2697	1.93698		1.81383	0.452654
DAY10	21.4263	1.37138		DAY10	30.3783	1.67931		1.39095	0.199761		DAY10	50.6509	3.5137		DAY10	57.3924	3.79805		3.39188	0.883291
DAY13	33.7704	2.16147		DAY13	47.2893	2.61415		2.30263	0.210254		DAY13	74.0362	5.13596		DAY13	93.8055	6.20775		5.43573	1.09868
DAY15	39.8508	2.55064		DAY15	52.4996	2.90218		2.74595	0.153859		DAY15	103.519	7.1812		DAY15	107.217	7.09525		6.9929	0.458602
DAY17	54.6371	3.49704		DAY17	58.9532	3.25893		3.3982	0.119397		DAY17	141.804	9.83708		DAY17	145.381	9.62083		9.61818	0.387952
JS-LuP0-3	INT	N-INT		JS-LuP0-4	INT	N-INT					JS-LuP3-3	INT	N-INT		JS-LuP3-4	INT	N-INT
DAY1	16.5	1		DAY1	18.0133	1					DAY1	13.6434	1		DAY1	16.6788	1
DAY3	8.23029	0.498805		DAY3	9.5948	0.532651					DAY3	11.7571	0.861745		DAY3	12.8311	0.769306
DAY6	10.4219	0.631628		DAY6	11.2587	0.625021					DAY6	18.8002	1.37797		DAY6	15.9684	0.957406
DAY8	19.3369	1.17193		DAY8	14.2342	0.790203					DAY8	28.0127	2.05321		DAY8	19.0882	1.14445
DAY10	20.8222	1.26195		DAY10	22.5377	1.25117					DAY10	56.391	4.13322		DAY10	35.4016	2.12255
DAY13	36.1949	2.19363		DAY13	40.3724	2.24126					DAY13	87.1519	6.38787		DAY13	66.9047	4.01135
DAY15	44.6068	2.70344		DAY15	50.9336	2.82756					DAY15	100.531	7.36853		DAY15	105.521	6.32663
DAY17	57.7232	3.49837		DAY17	60.1369	3.33847					DAY17	135.653	9.94276		DAY17	151.311	9.07206

## Sheet: Vascular parameters P0-P3
Lung	JS-LuP0-1	JS-LuP0-2	JS-LuP0-3	JS-LuP0-4		AVG	STD		Fat Pad	JS-FP0-1	JS-FP0-2	JS-FP0-3	JS-FP0-4		AVG	STD
DAY 6	105.325	93.7446	66.0991	72.1232		84.3229	18.3556		DAY 6	212.463	98.5561	215.123	93.6135		154.939	67.9974
DAY 8	197.367	184.368	136.493	143.637		165.466	29.9492		DAY 8	406.822	268.311	423.637	183.613		320.596	114.819
DAY10	259.503	253.911	201.345	218.332		233.273	28.0272		DAY10	352.317	295.917	388.332	314.714		337.82	41.034
DAY13	289.994	294.171	210.301	220.363		253.707	44.5343		DAY13	379.036	289.177	404.363	309.604		345.545	54.9254
DAY15	289.317	292.917	237.332	251.686		267.813	27.5789		DAY15	370.476	335.445	383.091	353.406		360.604	20.7198
DAY17	305.036	308.177	235.363	240.644		272.305	39.6872		DAY17	404.347	365.054	419.359	378.878		391.909	24.4896
Lung	JS-LuP3-1	JS-LuP3-2	JS-LuP3-3	JS-LuP3-4		AVG	STD		Fat Pad	JS-FP3-1	JS-FP3-2	JS-FP3-3	JS-FP3-4		AVG	STD
DAY 6	183.525	335.193	195.445	329.462		260.906	82.6464		DAY 6	99.4042	72.682	97.4066	66.6617		84.0386	16.7902
DAY 8	289.115	318.685	297.439	327.614		308.213	17.9524		DAY 8	260.853	192.547	257.665	177.317		222.095	43.3806
DAY10	294.15	345.733	317.347	342.671		324.975	24.1692		DAY10	246.656	213.996	232.087	203.962		224.175	18.9753
DAY13	339.6	388.395	361.607	395.362		371.241	25.6257		DAY13	241.094	207.054	242.368	197.136		221.913	23.2451
DAY15	354.714	439.767	427.671	404.643		406.699	37.5945		DAY15	246.613	183.962	246.671	172.948		212.549	39.6239
DAY17	369.604	418.567	426.664	415.93		407.691	25.7991		DAY17	261.032	232.136	255.362	213.578		240.527	21.8874
