# Supplementary material for: Co-implanting orthotopic tissue creates stroma microenvironment enhancing growth and angiogenesis of multiple tumors
Source: F1000Res. 2013 Aug 29;2:129. Originally published 2013 May 21. [Version 2] doi: 10.12688/f1000research.2-129.v2 (PMC3976108; doi:10.12688/f1000research.2-129.v2)
Supplement: Effect of tissue co-engraftment on tumor development. — Comparison of the relative tumor size of ectopic/orthotopic implantation of tumor spheroids in FVB versus nude mice. N202 tumor spheroids expressing H2B-GFP were implanted in FVB or nude mice with the donor mammary fat pad tissue, allowed to revascularize, and imaged by IVM to measure tumor size by total fluorescence signal on the indicated day post tumor implantation. Again, the growth of the tumors are observed to be very similar. [file f1000research-2-2100-s0006.tgz]

Archive with 1 entries (1 files):
- SFig1___Raw_data.xls
