# Supplementary material for: Co-implanting orthotopic tissue creates stroma microenvironment enhancing growth and angiogenesis of multiple tumors
Source: F1000Res. 2013 Aug 29;2:129. Originally published 2013 May 21. [Version 2] doi: 10.12688/f1000research.2-129.v2 (PMC3976108; doi:10.12688/f1000research.2-129.v2)
Supplement: Effect of tissue co-engraftment on tumor development. — Comparison of the relative tumor size of ectopic/orthotopic implantation of tumor spheroids in FVB versus nude mice. N202 tumor spheroids expressing H2B-GFP were implanted in FVB or nude mice with the donor mammary fat pad tissue, allowed to revascularize, and imaged by IVM to measure tumor size by total fluorescence signal on the indicated day post tumor implantation. Again, the growth of the tumors are observed to be very similar. [file f1000research-2-2100-s0006.tgz › SFig1___Raw_data.xls]

## Sheet: FVBvAN
Fat Pad				AVERAGE				Fat Pad				AVERAGE
JS-FVB1	INT	N-INT		INT				JS-AN1	INT	N-INT		INT
DAY1	13.3709	1		1	0			DAY1	14.1412	1		1	0
DAY3	18.1069	1.35421		1.19929	0.149731			DAY3	18.0241	1.27458		1.09718	0.180732
DAY6	31.174	2.33149		1.92604	0.355266			DAY7	29.5731	2.09127		2.06439	0.0465388
DAY9	50.6174	3.78565		3.34076	0.956992			DAY11	45.0032	3.1824		3.17035	0.197157
DAY14	80.6831	6.03425		5.82268	1.13331			DAY15	75.1855	5.31675		5.52583	0.646758
JS-FVB2	INTENSITY	N-INT						JS-AN2	INT	N-INT
DAY1	17.8573	1						DAY1	12.4889	1
DAY3	18.8457	1.05535						DAY3	11.406	0.913289
DAY7	29.8084	1.66925						DAY7	25.1108	2.01065
DAY11	40.0415	2.2423						DAY11	37.0601	2.96744
DAY15	82.1168	4.59849						DAY15	78.0715	6.25126
JS-FVB3	INT	N-INT						JS-AN3	INT	N-INT
DAY1	15.1748	1						DAY1	18.149	1
DAY3	18.0323	1.1883						DAY3	20.0307	1.10368
DAY7	26.9713	1.77737						DAY7	37.954	2.09124
DAY11	60.613	3.99432						DAY11	61.0024	3.3612
DAY15	103.724	6.83529						DAY15	90.917	5.00947
