# Supplementary material for: Co-implanting orthotopic tissue creates stroma microenvironment enhancing growth and angiogenesis of multiple tumors
Source: F1000Res. 2013 Aug 29;2:129. Originally published 2013 May 21. [Version 2] doi: 10.12688/f1000research.2-129.v2 (PMC3976108; doi:10.12688/f1000research.2-129.v2)
Supplement: Effect of orthotopic tissue co-implantation on TRAMP C2 and MOVCAR16 tumor growth. — Growth curves of TRAMPC2 and MOVCAR-16 tumor spheroids expressing H2B-GFP that were implanted directly onto the dorsal skin (sc) or with respective orthotopic donor tissue (EO) (prostate and ovary respectively) and monitored through the dorsal skin window chamber by IVM at the indicated times. [file f1000research-2-2100-s0007.tgz]

Archive with 1 entries (1 files):
- SFig2___Raw_data.xls
