# Supplementary material for: Co-implanting orthotopic tissue creates stroma microenvironment enhancing growth and angiogenesis of multiple tumors
Source: F1000Res. 2013 Aug 29;2:129. Originally published 2013 May 21. [Version 2] doi: 10.12688/f1000research.2-129.v2 (PMC3976108; doi:10.12688/f1000research.2-129.v2)
Supplement: Effect of orthotopic tissue co-implantation on TRAMP C2 and MOVCAR16 tumor growth. — Growth curves of TRAMPC2 and MOVCAR-16 tumor spheroids expressing H2B-GFP that were implanted directly onto the dorsal skin (sc) or with respective orthotopic donor tissue (EO) (prostate and ovary respectively) and monitored through the dorsal skin window chamber by IVM at the indicated times. [file f1000research-2-2100-s0007.tgz › SFig2___Raw_data.xls]

## Sheet: MovCar intensity
Ovary				AVERAGE				Skin				AVERAGE
JS-MO1	INT	N-INT		INT				JS-MS1	INT	N-INT		INT
DAY1	10.1617	1		1	0			DAY1	10.6446	1		1	0
DAY4	15.1617	1.49204		1.52216	0.226445			DAY4	4.12127	0.38717		0.450273	0.192133
DAY6	22.1632	2.18104		2.25117	0.27146			DAY6	3.35053	0.314763		0.338005	0.148965
DAY8	25.6618	2.52533		2.66386	0.419638			DAY8	0.388696	0.0365158		0.131465	0.10304
DAY11	28.8167	2.8358		3.56267	0.659474			DAY11	0.0388869	0.0036532		0.0274335	0.042683
DAY13	44.8914	4.41768		4.80708	0.357342			DAY13	0.0273167	0.00256625		0.0170495	0.0147694
DAY15	61.8436	6.08593		6.33458	0.479175			DAY15	0.0513111	0.00482038		0.0119187	0.00945111
JS-MO2	INTENSITY	N-INT						JS-MS2	INT	N-INT
DAY1	11.7018	1						DAY1	11.7243	1
DAY4	15.3561	1.31229						DAY4	7.80864	0.666022
DAY6	23.6569	2.02165						DAY6	5.82962	0.497225
DAY8	27.2769	2.331						DAY8	2.82595	0.241034
DAY11	48.2432	4.12272						DAY11	0.0227185	0.00193772
DAY13	57.1466	4.88358						DAY13	0.193369	0.016493
DAY15	70.5716	6.03084						DAY15	0.097185	0.00828919
JS-MO3	INT	N-INT						JS-MS3	INT	N-INT
DAY1	10.313	1						DAY1	10.3864	1
DAY4	18.1731	1.76216						DAY4	3.09128	0.297628
DAY6	26.3064	2.55081						DAY6	2.09834	0.202027
DAY8	32.3337	3.13525						DAY8	1.21361	0.116846
DAY11	38.4619	3.72947						DAY11	0.796736	0.0767096
DAY13	52.8021	5.11997						DAY13	0.333291	0.0320892
DAY15	71.025	6.88697						DAY15	0.235216	0.0226466

## Sheet: TRAMP intensity
Fat Pad				AVERAGE				Skin				AVERAGE
JS-TRP1	INT	N-INT		INT				JS-TRS1	INT	N-INT		INT
DAY1	11.1496	1		1	0			DAY1	10.1298	1		1	0
DAY3	13.1621	1.1805		1.55283	0.343401			DAY3	2.25164	0.22228		0.394826	0.163657
DAY7	16.179	1.45108		2.17246	0.664156			DAY7	0.907607	0.0895978		0.145963	0.0809391
DAY11	25.5344	2.29016		3.21118	0.693206			DAY11	0.237513	0.023447		0.0269245	0.0214563
DAY15	48.825	4.37907		5.67875	0.986756			DAY15	0.173627	0.0171403		0.0122955	0.00914564
JS-TRP2	INTENSITY	N-INT						JS-TRS2	INT	N-INT
DAY1	10.7027	1						DAY1	13.121	1
DAY3	19.3532	1.80824						DAY3	5.43681	0.414359
DAY7	27.6713	2.58544						DAY7	3.1321	0.238709
DAY11	37.5836	3.51159						DAY11	0.654833	0.0499072
DAY15	58.2689	5.4443						DAY15	0.236172	0.0179995
JS-TRP3	INT	N-INT						JS-TRS3	INT	N-INT
DAY1	9.0493	1						DAY1	9.12978	1
DAY3	12.1607	1.34383						DAY3	5.00167	0.547841
DAY7	16.1613	1.78592						DAY7	1.00047	0.109583
DAY11	28.3013	3.12746						DAY11	0.0677369	0.00741933
DAY15	58.413	6.45497						DAY15	0.0159467	0.00174667
JS-TRP4	INT	N-INT
DAY1	10.7791	1
DAY3	20.2513	1.87875
DAY7	30.9082	2.86741
DAY11	42.2057	3.9155
DAY15	69.3814	6.43664
